# Supplementary material for: Long-Term Health Effects of COVID-19 in Tunisia, 2020–2021
Source: Int J Environ Res Public Health. 2025 Dec 30;23(1):49. doi: 10.3390/ijerph23010049 (PMC12840641; doi:10.3390/ijerph23010049)
Supplement: Supplementary file 1 [file ijerph-23-00049-s001.zip]

Archive with 1 entries (1 files):
- ijerph-3962141-supplementary.pdf
